# Supplementary material for: Evaluation of the Cerebrospinal Fluid Flow Dynamics with Microvascular Imaging Ultrasound in Infants
Source: Children (Basel). 2023 Jan 30;10(2):245. doi: 10.3390/children10020245 (PMC9955478; doi:10.3390/children10020245)
Supplement: Supplementary file 1 [file children-10-00245-s001.zip]

Archive with 2 entries (2 files):
- Supplement S1.mp4
- Supplement S2.mp4
